# Supplementary material for: Surgical Approaches and Their Outcomes in the Treatment of Cubital Tunnel Syndrome
Source: Front Surg. 2018 Jul 26;5:48. doi: 10.3389/fsurg.2018.00048 (PMC6071516; doi:10.3389/fsurg.2018.00048)
Supplement: Supplementary file 2 [file Table_2.xlsx]

## Sheet: LSU Score
	Table 1B
	LSU Grading
		Motor
0	Absent	No Contraction
1	Poor	Trace Contraction
2	Fair	Movement against gravity (only)
3	Moderate	Movement against gravity and some resistance
4	Good	Movement against moderate resistance
5	Excellent	Movement against maximum resistance
		Sensory
0	Absent	No response to touch, pin, or pressure
1	Bad	Testing gives hyperesthesia or paresthesia; deep pain recover in autonomous zones
2	Poor	Sensory response sufficient for grip and slow protection; sensory stimuli mislocalized with over-response
3	Moderate	Response to touch and pin in autonomous zones; response mislocalized and not normal with some over-response
4	Good	Response to touch and pin in autonomous zones; response localized but sensation not normal, no over-response
5	Excellent	Near normal response to touch and pin in entire field including autonomous zones
	Overall grading for ulnar nerve entrapments
0	Intrinsic muscles of the hand display no motor function; sensation grade 0 or 1
1	Intrinsic muscles of the hand display no motor function; sensation grades 1-3
2	Intrinsic muscles of the hand display trace (grade 1) or antigravity (grade 2) motor function; sensation grades 2-4
3	Intrinsic muscles of the hand display grade 3 motor function; sensation grade ≥ 3
4	Intrinsic muscles of the hand display grade 4 motor function; sensation grade 4 or 5
5	Intrinsic muscles of the hand display grade 5 motor function; sensation grade 4 or 5
