# Supplementary material for: Surgical Approaches and Their Outcomes in the Treatment of Cubital Tunnel Syndrome
Source: Front Surg. 2018 Jul 26;5:48. doi: 10.3389/fsurg.2018.00048 (PMC6071516; doi:10.3389/fsurg.2018.00048)
Supplement: Supplementary file 3 [file Table_3.xlsx]

## Sheet: Wilson Krout
	Table 1C
	Wilson and Krout
Excellent	Complete return of sensation and function to the hand without discomfort
Good	Return of a functional hand without discomfort, but with residual weakness or diminished sensation
Fair	Improvement in only one area, comfort, strength, or sensation
