# Supplementary material for: Surgical Approaches and Their Outcomes in the Treatment of Cubital Tunnel Syndrome
Source: Front Surg. 2018 Jul 26;5:48. doi: 10.3389/fsurg.2018.00048 (PMC6071516; doi:10.3389/fsurg.2018.00048)
Supplement: Supplementary file 4 [file Table_4.xlsx]

## Sheet: McGowan
	Table 1D
McGowan
1	Purely subjective symptoms and mild hypaesthesia
2	Sensory loss and weakness of intrinsic hand muscles, with or without slight wasting
3	Severe sensorimotor deficit
