# Supplementary material for: Surgical Approaches and Their Outcomes in the Treatment of Cubital Tunnel Syndrome
Source: Front Surg. 2018 Jul 26;5:48. doi: 10.3389/fsurg.2018.00048 (PMC6071516; doi:10.3389/fsurg.2018.00048)
Supplement: Supplementary file 5 [file Table_5.xlsx]

## Sheet: Gabel Amadio
	Table 1E
	Gabel and Amadio
Points	Pain	Sensory	Motor
0	Needs narcotics regularly	>10mm 2-pt discrimination, anesthesia	Intrinsic paralysis with claw deformity
1	Intermittent medication;constant pain	>6mm 2-pt discrimination, constant numbness	Obvious atrophy
2	Intermittent pain	2-pt discrimination normal, intermittent paresthesias	Weaker than opposite side
3	No pain	No numbness	No weakness
Overall Sum
Excellent	Score of 9 points
Good	Score ≥ 2 points in each category with an increase in total score of ≥ 1 point, or an increase in total score of ≥4 points
Fair	Score of < 2 points in any category, but an increase in total score of 1 to 3 points
Poor	No change, or a decrease in total score
