# Supplementary material for: Surgical Approaches and Their Outcomes in the Treatment of Cubital Tunnel Syndrome
Source: Front Surg. 2018 Jul 26;5:48. doi: 10.3389/fsurg.2018.00048 (PMC6071516; doi:10.3389/fsurg.2018.00048)
Supplement: Supplementary file 6 [file Table_6.xlsx]

## Sheet: MacDermid
	Table 1F
MacDermid Scale
Patient Rated Ulnar Nerve Examination (PRUNE)
Describe your average experience over the past week for each grouping below on a scale from 0 to 10
	Rate your pain
	0 = No Pain
	10 = Worst Possible
1) When it is at its worst
2) At rest
3) In the morning
4) After work/activity
5) At night (when sleeping)
	0 = Never
	10 = Always
6) How often do you have pain
	0 = None
	10 = Worst Possible
7) Numbness in my little (5th) finger
8) "Pins and needles" in my little finger
9) Unable to control the position/movement of my little finger
10) Weakness in my hand (pinch/grip)
	Rate your difficulty performing these activities
	0 = No difficulty
	10 = Completely unable
11) Eat (use fork, knife, or chopsticks)
12) Lift a heavy object
13) Hold and object (a tool, book, phone, or electronic device) for 1 hour
14) Repeated reaching
15) Tasks with repetitive finger use - like typing, playing muscial instruments, or handling small objects
16) Turn a key/doorknob/handle
	Rate your difficulty doing the usual activities that you did before your hand/arm problem started
	0 = no difficulty with any of your usual activities
	10 = completely unable to do any of your usual activities
17) Personal care activities (like washing, dressing)
18) Household (cleaning, maintenance)
19) Work (your job or everyday work)
20) Recreational activities
Sum
	divide by two
Final Score
