# Supplementary material for: Surgical Approaches and Their Outcomes in the Treatment of Cubital Tunnel Syndrome
Source: Front Surg. 2018 Jul 26;5:48. doi: 10.3389/fsurg.2018.00048 (PMC6071516; doi:10.3389/fsurg.2018.00048)
Supplement: Supplementary file 7 [file Table_7.xlsx]

## Sheet: Messina
	Table 1G
	Messina Classification
Excellent	Complete resolution of symptoms with no post-operative motor or sensory deficit
Good	General resolution of symptoms but occasional incision tenderness, mild residual decreased sensibility, residual motor weakness
Fair	Improved after surgery but with persistent sensory changes, residual motor loss, muscle wasting, persistent claw deformity
Poor	No improvement after the surgical procedure or worse
