# Supplementary material for: Surgical Approaches and Their Outcomes in the Treatment of Cubital Tunnel Syndrome
Source: Front Surg. 2018 Jul 26;5:48. doi: 10.3389/fsurg.2018.00048 (PMC6071516; doi:10.3389/fsurg.2018.00048)
Supplement: Supplementary file 8 [file Table_8.xlsx]

## Sheet: Open
	Table 2A
	Authors (year)	Method	Comparison Against	Method/Participants	Mean Followup Time	Grading Scale	CGE %	Outcome Summary
Traditional Open/Simple Decompression
	Foster and Edshage (1981)42	Retrospective	SubQ	-	-	-	-	Equivalent overall outcomes between in situ release and subcutaneous transposition
	Bimmler and Meyer (1996)55	Retrospective	SubMusc	79 patients, 48 submuscular transposition, 31 simple decompression	76 months	-	-	27 (87%) Improved, 3 (9.7%) Unchanged, 1 (3.2%) Worse, no significant difference between the two groups
	Filippi (2002)65	Retrospective		40 patients	3 months	-	0.825	28 (70%) Excellent, 5 (12.5%) Good, 4 (10%) Fair, 3 (7.5%) Poor
	Pavelka et al. (2004)58	Prospective		52 patients, 55 procedures	13 months	Subjective Assesment		80% Satisfied, 14.5% No Change, 5.5% Deterioration
	Nathan (2005)24	Retrospective		74 patients, 102 procedures	1.0-12.4 years	-	0.82	62% Excellent, 20% Good, 7% Fair, 11% Poor
	Nabhan et al. (2005)41	Randomized	SubQ	32 patients in situ, 34 subcutaneous	3 months, 9 months	UIMP, VAS	-	Equivalent outcomes between in situ release and subcutaneous transposition
	Gervasio et al. (2005)25	Randomized	SubMusc	35 patients simple decompression, 35 submuscular transposition	47 months	Bishop Score	0.8	19 (54.3%) Excellent, 9 (25.7%) Good, 7 (20%) Fair, 0 (0%) Poor. No significant difference between simple decompression and submuscular transposition
	Bartels (2005)20	Randomized	SubQ	75 simple decompression, 75 subcutaneous transposition	12 months	-	0.653	36 (49.3%) Excellent, 13 (17.8%) Good, 16 (21.9%) Fair, 8 (11.0) Poor
	Biggs and Curtis (2006)56	Randomized	SubMusc	23 patients in situ, 21 submuscular transposition	-	LSU Grade	-	No significant difference between in situ release and submuscular transposition
	Cho et al. (2007)22	Prospective	Mini-Open	10 patients traditional, 5 minimal incision	4.8 months	Bishop Score	1	7 (77.8%) Excellent, 2 (22.2%) Good, 0 (0%) Fair, 0 (0%) Poor
	Watts and Bain (2009)33	Prospective	Endoscopic	15 patients	12 months	Patient Satisfaction	-	At 12 months after surgery, the proportion of patients satisfied with the outcome was 9 of 15 (60%) for open in situ surgery and 15 of 19 (79%) for endoscopic in situ surgery. The postoperative complication rate was significantly higher after open in situ decompressionthan that after endoscopic in situ decompression surgery (10%).
	Keiner et al. (2009)23	Prospective	SubMusc	16 submuscular transposition, 17 simple decompression	52 months	-	0.941	11 (64.7%) Excellent, 5 (29.4%) Good, 1 (5.9%) Poor, no significant differences between the two procedures
	Mitsionis et al. (2010)44	Retrospective	SubQ	31 patients	37 months	Wilson & Krout	0.84	54% Excellent, 29% Good, (statistically significant better outcome than anterior transposition.)
	Ochi et al. (2013)62	Prospective		11 patients/procedures	-	Bishop Score	0.909	7 (63.6%) Excellent, 3 (27.3%) Good, 1 (9.1%) Fair, 0 (0%) Poor
	Dutzmann et al. (2013)26	Retrospective	Endoscopic	59 patients open, 55 patients endoscopic	24 months	Bishop Score	0.78	54.2% Excellent, 23.8% Good, 20.3% Fair, 1.7% Poor
	Bacle (2014)43	Retrospective	SubQ, SubMusc, Endoscopic	375, 409 procedures total, 48 open in situ decompression, 143 endoscopic in situ decompression, 82 submuscular transposition, 229 subcutaneous decompression	92 months	Subjective Assesment	-	No significant differences between the 4 techniques used with all showing improvement
	Sousa et al. (2014)21	Retrospective	SubQ	64 patients neurolysis vs 33 patients transposition	-	Wilson & Krout	0.672	31 (48.4%) Excellent, 12 (18.8%) Good, 21 (32.8%) Satisfactory or Poor. No significant difference between techniques.
	Schmidt et al. (2015)7	Randomized	Endoscopic	54 patients, 56 procedures, 27 open, 29 endoscopic	16.8 months (long term)	Bishop Score	0.815	19 (70.4%) Excellent, 3 (11.1%) Good, 0 (0%) Fair, 5 (18.5%) Poor. No significant difference.
