# Supplementary material for: Surgical Approaches and Their Outcomes in the Treatment of Cubital Tunnel Syndrome
Source: Front Surg. 2018 Jul 26;5:48. doi: 10.3389/fsurg.2018.00048 (PMC6071516; doi:10.3389/fsurg.2018.00048)
Supplement: Supplementary file 9 [file Table_9.xlsx]

## Sheet: Endoscopic
	Table 2B
	Authors (year)	Method	Comparison Against	Method/Participants	Mean Followup Time	Grading Scale	CGE %	Outcome Summary
Endoscopic In Situ
	Tsai et al. (1999)29	Case Series		76 patients, 85 procedures	32 months	Bishop Score	0.8706	36 (42%) Excellent, 38 (45%) Good, 9 (11%) Fair, 2 (2%) Poor
	Hoffmann and Siemionow (2006)66	Case Series		75 patients, 76 procedures	11 months	Bishop Score	0.935	46 (61%) Excellent, 25 (33%) Good, 4 (5%) Fair, 1 (1%) Poor
	Krishnan (2006)60	Prospective		11 patients	15.5 months	Bishop Score	0.91	7 (63.7%) Excellent, 3 (27.3%) Good, 1 (9.1%) Fair, 0 (0.0%) Poor
	Ahcan (2007)57	Retrospective		36 patients	12 months	Wilson and Krout	0.91	21 (58%) Excellent, 12 (33%) Good, 3 (8%) Fair, 0 (0%) Poor
	Watts and Bain (2009)33	Prospective	Open	19 patients	12 months	Patient Satisfaction	-	At 12 months after surgery, the proportion of patients satisfied with the outcome was 9 of 15 (60%) for open in situ surgery and 15 of 19 (79%) for endoscopic in situ surgery. The postoperative complication rate was significantly higher after open in situ decompressionthan that after endoscopic in situ decompression surgery (10%). Preoperative function scores were predictive of patient-rated sati…
	Stadie et al. (2010)30	Prospective		29 patients, 32 procedures	2 years	McGowan Improvement (complete resolution excellent, McGowan improvement and satisfied patient=good, not satisfied or no improvement=poor)	0.7	37% Excellent, 33% Good, 30% Poor
	Flores (2010)32	Case Series		13 patients/procedures	6 months	Bishop Score	1	10 (76.9%) Excellent, 3 (23.1%) Good, 0 (0%) Fair, 0 (0%) Poor
	Cobb et al. (2010)58	Case Series		94 patients, 104 procedures	736 days	Bishop Score	0.94	78 (75%) Excellent, 20 (19%) Good, 6 (6%) Fair, 6 (6%) Poor
	Leclere et al. (2011)68	Case Series		55 patients/procedures	21 months	Bishop Score	0.915	38 (68%) Excellent, 13 (23.5%) Good, 4 (7.5%) Fair, 0 (0%) Poor
	Dutzmann et al. (2013)26	Retrospective	Open	55 patients endoscopic, 59 patients open in situ	24 months	Bishop Score	0.891	56.4% Excellent, 32.7% Good, 9.1% Fair, 1.8% Poor
	Saint-Cyr et al. (2013)59	Retrospective		110 patients, 117 procedures	406 days	Bishop Score	0.86	46.5% Excellent, 39.5% Good, 7.9% Fair, 6.0% Poor
	Bolster et al. (2014)38	Retrospective	Mini-Open	20 patients/procedures	7.1 months	Bishop Score	0.9091	72.73% Excellent, 18.18% Good, 9.09% Far, 0% Poor
	Bacle et al. (2014)43	Retrospective	Open, SubQ, SubMusc	375, 409 procedures total, 48 open in situ decompression, 143 endoscopic in situ decompression, 82 submuscular transposition, 229 subcutaneous decompression	92 months	Subjective Assesment	-	No significant differences between the 4 techniques used with all showing improvement
	Cobb et al. (2014)28	Prospective		148 patients, 172 procedures	30 months	Bishop Score	0.96	137 (79.7%) Excellent, 28 (16.3%) Good, 7 (4.1%) Fair, 0 (0%) Poor
	Martin et al. (2014)63	Retrospective		55 patients/procedures in situ	24 months	Bishop Score	0.891	56.4% Excellent, 32.7% Good, 9.1% Fair, 1.8% Poor
	Mirza et al. (2014)31	Case Series		80 patients, 92 procedures	8.2 months	Gabel Amadio	0.6957	24 (26%) Excellent, 40 (43%) Good, 25 (27%) Fair, 3 (3%) Poor
	Schmidt et al. (2015)7	Randomized	Open	54 patients, 56 procedures, 29 endoscopic, 27 open	16.8 months (long term)	Bishop Score	0.828	22 (75.9%) Excellent, 2 (6.9%) Good, 1 (3.4%) Fair, 4 (13.8%) Poor. No significant difference.
	Sautier et al. (2017)64	Retrospective		53 patients/procedures	17 months	MacDermid	0.849	32 (60.4%) Excellent, 13 (24.5%) Good, 6 (11.3%) Fair, 2 (3.8%) Poor
