# Supplementary material for: Surgical Approaches and Their Outcomes in the Treatment of Cubital Tunnel Syndrome
Source: Front Surg. 2018 Jul 26;5:48. doi: 10.3389/fsurg.2018.00048 (PMC6071516; doi:10.3389/fsurg.2018.00048)
Supplement: Supplementary file 10 [file Table_10.xlsx]

## Sheet: Mini Open
	Table 2C
	Authors (year)	Method	Comparison Against	Method/Participants	Mean Followup Time	Grading Scale	CGE %	Outcome Summary
Minimal Incision In Situ
	Taniguchi et al. (2002)34	Prospective		17 patients, 18 procedures	14 months	Messina Classification	0.778	4 (22.2%) Excellent, 10 (55.6%) Good, 4 (22.2%) Fair, 0 (0%) Poor
	Cho et al. (2007)22	Prospective	Open	5 patients minimal incision, 10 patients traditional	4.8 months	Bishop Score	1	4 (80%) Excellent, 1 (20%) Good, 0 (0%) Fair, 0 (0%) Poor
	Jeon et al. (2010)35	Prospective		66 patients	23.9 months	Messina Classification	-	81% Satisfactory for McGowan 1 & 2
	Calisaneller et al. (2011)11	Prospective		4 patients/procedures	13.75 weeks	Wilson & Krout	1	3 (75%) Excellent, 1 (25%) Good, 0 (0%) Fair, 0 (0%) Poor
	Karthik et al. (2012)36	Prospective		30 patients, 46 procedures	12 months	Bishop Score	0.8	18 (60%) Excellent, 6 (20%) Good, 2 (6.67%) Fair, 4 (13.33%) Poor
	Bolster et al. (2014)38	Retrospective	Endoscopic	22 patients/procedures	6.7 months	Bishop Score	0.934	13 (86.7%) Excellent, 1 (6.67%) Good, 1 (6.67%) Fair, 0 (0%) Poor
	Lan et al. (2015)37	Retrospective		41 patients, 44 procedures	15.4 months	LSU Grade	-	88% of patients satisfied, 70% improved
	Vanaclocha et al. (2017)45	Retrospective	SubQ, SubMusc	125 in situ decompression, 63 transposition	1511.1 days	Bishop Score	-	Bishop score postop = 7.50 ± 1.74
