# Supplementary material for: Surgical Approaches and Their Outcomes in the Treatment of Cubital Tunnel Syndrome
Source: Front Surg. 2018 Jul 26;5:48. doi: 10.3389/fsurg.2018.00048 (PMC6071516; doi:10.3389/fsurg.2018.00048)
Supplement: Supplementary file 11 [file Table_11.xlsx]

## Sheet: SubQ
	Table 2D
	Authors (year)	Method	Comparison Against	Method/Participants	Mean Followup Time	Grading Scale	CGE %	Outcome Summary
Subcutaneous Anterior Transposition
	Foster and Edshage (1981)42	Retrospective	Open	-	-	-	-	Equivalent overall outcomes between in situ release and subcutaneous transposition
	Nabhan et al. (2005)41	Randomized	Open	34 patients subcutaneous, 32 in situ	3 months, 9 months	Ulnar Intrinsic Motor Power, Pain VAS, Sensory Deficits, NCV	-	Equivalent outcomes between subcutaneous transposition and in situ release
	Bartels et al. (2005)20	Randomized	Open	75 simple decompression, 75 subcutaneous transposition	12 months	-	0.701	46 (62.2%) Excellent, 8 (10.8%) Good, 10 (13.5%) Fair, 10 (13.5%) Poor
	Jaddue et al. (2009)54	Prospective	SubMusc	13 patients	2 weeks, 6 months, 12 months	Bishop Score	0.92	subQ preferred to submuscular
	Charles et al. (2009)53	Retrospective	SubMusc	24 patients	3 years	Subjective Assesment	-	71% clearly improved, no significant difference
	Mitsionis et al. (2010)44	Retrospective	Open	37 patients	37 months	Wilson & Krout	0.62	32% Excellent, 30% Good (statistically significant worse outcome than in situ decompression)
	Gokay and Bagatur (2012)12	Retrospective		33 patients	57 months	Wilson & Krout	0.94	73% Excellent, 21% Good, 3% Fair, 3% Poor
	Bacle et al. (2014)43	Retrospective	Open, Endoscopic, SubMusc	375, 409 procedures total, 48 open in situ decompression, 143 endoscopic in situ decompression, 82 submuscular transposition, 229 subcutaneous decompression	92 months	Subjective Assesment	-	No significant differences between the 4 techniques used with all showing improvement
	Sousa et al. (2014)21	Retrospective	Open	33 patients transposition, 64 patients neurolysis	-	Wilson & Krout	0.697	17 (51.5%) Excellent, 6 (18.2%) Good, 10 (30.3%) Satisfactory or Poor. No significant difference between techniques.
	Lima et al. (2015)61	Retrospective		36 patients	28 months	Bishop Score	0.777	21 (58.3%) Excellent, 7 (19.4%) Good, 6 (16.7%) Satisfactory, 2 (5.55%) Poor
	Emamhadi et al. (2017)49	Retrospective	IntraMusc	43 patients subcutaneous, 40 patients intramuscular	-	-	-	Intramuscular transposition had better motor but equivalent pain and sensory recovery compared with subcutaneous
	Vanaclocha et al. (2017)45	Retrospective	Open, SubMusc	125 in situ decompression, 63 transposition	1511.1 days	Bishop Score	-	Bishop score postop = 6.12 ± 1.75
