# Supplementary material for: Surgical Approaches and Their Outcomes in the Treatment of Cubital Tunnel Syndrome
Source: Front Surg. 2018 Jul 26;5:48. doi: 10.3389/fsurg.2018.00048 (PMC6071516; doi:10.3389/fsurg.2018.00048)
Supplement: Supplementary file 13 [file Table_13.xlsx]

## Sheet: SubM
	Table 2F
	Authors (year)	Method	Comparison Against	Method/Participants	Mean Followup Time	Grading Scale	CGE %	Outcome Summary
Submuscular Anterior Transposition
	Bimmler and Meyer (1996)55	Retrospective	Open	79 patients, 48 submuscular transposition, 31 simple decompression	76 months	-	-	44 (92%) Improved, 2 (4.2%) Unchanged, 2 (4.2%) Worse, no significant difference between the two groups
	Gervasio and Gambardella (2004)52	Case Series		18 patients	27.6 months	Bishop Score	0.87	40% Excellent, 47% Good, 13% Fair
	Davis and Bulluss (2005)51	Retrospective		39 patients, 40 procedures	-	LSU Grade	-	82.5% improved by at least one grade
	Gervasio et al. (2005)25	Randomized	Open	35 patients submuscular transposition, 35 simple decompression	46.94 months	Bishop Score	0.8286	18 (51.43%) Excellent, 11 (31.43%) Good, 6 (17.14%) Fair, 0 (0%) Poor. No significant difference between submuscular transposition and simple decompression
	Biggs and Curtis (2006)56	Randomized	Open	21 patients submuscular transposition, 23 patients in situ	-	LSU Grade	-	No significant difference between submuscular transposition and in situ release
	Jaddue et al. (2009)54	Prospective	SubQ	13 patients	2 weeks, 6 months, 12 months	Bishop Score	0.62	subQ preferred to submuscular
	Charles et al. (2009)53	Retrospective	SubQ	25 patients	7 years	Subjective Assesment	-	80% clearly improved, no significant difference
	Keiner et al. (2009)23	Prospective	Open	16 submuscular transposition, 17 simple decompression	63.1 months	-	0.876	9 (56.3%) Excellent, 5 (31.3%) Good, 2 (12.5%) Poor, no significant differences between the two procedures
	Bacle et al. (2014)43	Retrospective	Open, Endoscopic, SubQ	375, 409 procedures total, 48 open in situ decompression, 143 endoscopic in situ decompression, 82 submuscular transposition, 229 subcutaneous decompression	92 months	Subjective Assesment	-	No significant differences between the four techniques used with all showing improvement
	Vanaclocha et al. (2017)45	Retrospective	Open, SubQ	125 in situ decompression, 63 transposition	1511.1 days	Bishop Score	-	Bishop score postop = 7.50 ± 1.74
